# Supplementary material for: The SARS-CoV-2 Alpha variant exhibits comparable fitness to the D614G strain in a Syrian hamster model
Source: Commun Biol. 2022 Mar 10;5:225. doi: 10.1038/s42003-022-03171-9 (PMC8913834; doi:10.1038/s42003-022-03171-9)
Supplement: Supplementary file 3 — Supplementary Data 1-5 [file 42003_2022_3171_MOESM3_ESM.xlsx]

## Sheet: Supplementary Data 1
	Supplementary Data 1: Comparison experiment (Figure 1.b-g and Supplementary Figure 2.a)
	Group	Animal ID	Sacrifice	Viral replication						Normalized weight (days post-infection)
				Lung infectious titers TCID50/gram log10 scale	Nasal wash infectious titers TCID50/g-actin copy log10 scale	Lung RNA yields RNA copy/gram log10 scale	Nasal wash infectious titers RNA copy/g-actin copy log10 scale	Plasma	Gut RNA yields RNA copy/gram log10 scale	0	1	2	3	4	5	6	7
	G614 strain	1	2dpi	6.82231	1.82518	7.6907	5.19	4.45482	4.30949	-	-	-	-	-	-	-	-
		2	2dpi	6.55482	1.54114	6.96276	5.1	2.96961	4.36155	-	-	-	-	-	-	-	-
		3	2dpi	6.47062	1.11585	6.88647	5.09	2.66543	3.68729	-	-	-	-	-	-	-	-
		4	2dpi	6.68369	1.80785	7.48912	4.95	3.3249	3.07978	-	-	-	-	-	-	-	-
		5	2dpi	6.5744	3.03812	7.39152	5.67	1.96258	3.85105	-	-	-	-	-	-	-	-
		6	2dpi	7.14438	-0.649574	7.36147	4.77	4.30778	3.51165	-	-	-	-	-	-	-	-
		7	2dpi	6.82822	-0.663102	7.27675	5.58	4.33123	3.75029	-	-	-	-	-	-	-	-
		8	2dpi	7.41941	-0.286094	8.44449	5.79	4.31596	3.65869	-	-	-	-	-	-	-	-
		9	2dpi	7.16095	1.14816	7.17826	5.29	2.48538	4.39406	-	-	-	-	-	-	-	-
		10	2dpi	6.29709	0.216968	7.11429	5.25	1.34351	4.13113	-	-	-	-	-	-	-	-
		11	2dpi	7.43326	2.73547	7.40964	5.58	1.99873	4.38784	-	-	-	-	-	-	-	-
		12	2dpi	7.01428	2.26697	7.18475	5.4	2.8569	4.38782	-	-	-	-	-	-	-	-
	Alpha variant	13	2dpi	6.84644	1.08274	7.05029	5.2	1.34351	3.07272	-	-	-	-	-	-	-	-
		14	2dpi	5.62113	0.736287	5.80285	6.03	1.34351	2.86524	-	-	-	-	-	-	-	-
		15	2dpi	6.55166	2.31933	7.10403	4.99	2.56754	2.6566	-	-	-	-	-	-	-	-
		16	2dpi	6.06973	1.30155	6.53407	4.85	5.02554	2.991	-	-	-	-	-	-	-	-
		17	2dpi	5.95276	1.30581	6.92421	5.2	2.52693	2.86277	-	-	-	-	-	-	-	-
		18	2dpi	5.95656	2.18409	6.81152	5.27	4.33898	3.85796	-	-	-	-	-	-	-	-
		19	2dpi	7.38244	1.7843	7.84762	5.39	4.93722	3.711	-	-	-	-	-	-	-	-
		20	2dpi	6.73012	1.90556	6.81249	5.48	4.01024	4.69121	-	-	-	-	-	-	-	-
		21	2dpi	6.19185	0.913287	6.73964	5.17	1.34351	4.06943	-	-	-	-	-	-	-	-
		22	2dpi	7.3074	-0.187967	7.68018	5.38	1.34351	3.65351	-	-	-	-	-	-	-	-
		23	2dpi	7.00955	0.468986	7.4286	5.36	1.34351	3.12516	-	-	-	-	-	-	-	-
		24	2dpi	6.12334	-0.238006	6.81015	5.25	3.56752	3.75439	-	-	-	-	-	-	-	-
	G614 strain	25	4dpi	6.67242	-0.74808	7.34628	4.04	4.91889	3.02382	-	-	-	-	-	-	-	-
		26	4dpi	5.4831	-0.145056	7.37563	3.94	5.23569	3.49427	-	-	-	-	-	-	-	-
		27	4dpi	6.69593	-0.749289	7.60151	3.61	4.71174	2.6644	-	-	-	-	-	-	-	-
		28	4dpi	5.72907	-0.802418	6.80683	3.24	3.3417	1.44705	-	-	-	-	-	-	-	-
		29	4dpi	5.94996	-0.672004	7.26207	3.66	4.07009	3.18139	-	-	-	-	-	-	-	-
		30	4dpi	6.9309	-0.583178	7.33911	3.43	5.03654	2.83014	-	-	-	-	-	-	-	-
		31	4dpi	5.85537	1.05843	6.90639	3.76	5.67962	3.98901	-	-	-	-	-	-	-	-
		32	4dpi	6.79391	-0.710536	7.61951	4.72	4.32761	4.11626	-	-	-	-	-	-	-	-
		33	4dpi	6.4485	-0.484555	7.28849	3.96	3.62655	1.65419	-	-	-	-	-	-	-	-
		34	4dpi	6.20018	-0.857335	7.61426	3.66	4.00618	3.61365	-	-	-	-	-	-	-	-
		35	4dpi	6.61291	-0.743099	7.47066	3.8	3.85551	1.86077	-	-	-	-	-	-	-	-
		36	4dpi	6.41649	-0.844292	7.06637	3.99	4.30843	2.89399	-	-	-	-	-	-	-	-
	Alpha variant	37	4dpi	6.38266	-0.766511	6.91984	4.09	3.58612	2.3096	-	-	-	-	-	-	-	-
		38	4dpi	5.94185	-1.0807	7.16986	3.31	4.09657	2.3096	-	-	-	-	-	-	-	-
		39	4dpi	6.0639	-1.08391	6.76812	3.8	4.93814	2.32399	-	-	-	-	-	-	-	-
		40	4dpi	6.40932	-0.0551679	7.03134	3.53	4.61862	2.61059	-	-	-	-	-	-	-	-
		41	4dpi	6.46735	-0.883889	7.18159	3.86	4.06145	2.00214	-	-	-	-	-	-	-	-
		42	4dpi	5.09263	-0.757124	6.05852	3.49	5.15889	1.6285	-	-	-	-	-	-	-	-
		43	4dpi	6.74706	-0.279641	7.28042	3.51	3.9471	1.04846	-	-	-	-	-	-	-	-
		44	4dpi	6.56102	-0.712829	7.63469	2.82	1.34351	1.63894	-	-	-	-	-	-	-	-
		45	4dpi	5.90554	-0.586168	6.69331	3.85	1.34351	1.55387	-	-	-	-	-	-	-	-
		46	4dpi	6.43147	-0.429996	6.86655	4.03	3.15385	3.09698	-	-	-	-	-	-	-	-
		47	4dpi	7.04809	-0.579383	6.84465	3.31	2.59162	3.02944	-	-	-	-	-	-	-	-
		48	4dpi	6.3265	-0.754616	6.78917	3.5	4.9892	1.60242	-	-	-	-	-	-	-	-
	G614 strain	73	7dpi	-	-	5.3497	3.41	-	-	100	104.453	102.412	92.7644	86.7347	93.8776	101.855	107.607
		74	7dpi	-	-	5.7193	3.28	-	-	100	100.89	100.356	102.135	101.477	98.3986	105.16	109.609
		75	7dpi	-	-	5.056	3.17	-	-	100	104.647	103.16	107.249	108.625	106.506	113.011	120.26
		76	7dpi	-	-	5.0619	3.9	-	-	100	105.425	100.362	90.5967	87.3418	90.5967	100.723	103.978
		77	7dpi	-	-	5.0496	3.16	-	-	100	100.914	101.463	105.119	98.4095	95.2468	99.8172	106.947
		78	7dpi	-	-	5.2281	3.12	-	-	100	106.414	104.934	104.934	100.082	96.0526	101.645	112.007
		79	7dpi	-	-	5.22264	2.45	-	-	100	101.495	102.056	100.374	97.9439	94.7664	103.551	111.402
		80	7dpi	-	-	5.47837	3.29	-	-	100	102.827	100	102.297	102.473	95.9364	98.0565	105.3
		81	7dpi	-	-	5.22003	3.3	-	-	100	103.413	102.048	102.73	101.877	96.9283	101.706	109.556
		82	7dpi	-	-	5.58078	1.39	-	-	100	101.738	97.1564	96.8404	96.2085	92.1011	91.3112	97.1564
		83	7dpi	-	-	5.87897	3.01	-	-	100	103.386	103.984	107.171	104.183	97.2112	96.4143	104.382
		84	7dpi	-	-	5.64471	3.21	-	-	100	103.056	99.8302	101.868	100.34	102.037	105.263	112.054
	Alpha variant	85	7dpi	-	-	4.9512	2.17	-	-	100	104.882	107.052	110.85	112.405	109.403	106.148	108.68
		86	7dpi	-	-	4.5881	2.45	-	-	100	104.455	102.31	92.9043	88.7789	91.9142	98.5149	103.3
		87	7dpi	-	-	4.5294	2.98	-	-	100	104.396	104.762	100.916	95.8242	98.7179	107.509	111.355
		88	7dpi	-	-	4.4344	3.14	-	-	100	103.548	104.032	110.161	109.355	105.806	105.968	113.387
		89	7dpi	-	-	5.0264	3.2	-	-	100	105.192	105.192	111.538	112.692	112.692	107.115	117.692
		90	7dpi	-	-	4.982	2.61	-	-	100	107.22	105.991	111.06	107.389	105.376	98.6175	110.599
		91	7dpi	-	-	5.29905	3.14	-	-	100	104.064	103.193	105.515	107.692	103.193	94.775	95.0653
		92	7dpi	-	-	5.75283	3.22	-	-	100	103.956	103.481	106.329	109.177	104.272	102.373	107.278
		93	7dpi	-	-	5.42538	3.38	-	-	100	101.876	101.443	99.1342	99.5671	102.597	95.3824	104.762
		94	7dpi	-	-	4.95667	3.34	-	-	100	105.137	106.678	109.075	107.877	103.425	100.171	111.473
		95	7dpi	-	-	4.81803	2.74	-	-	100	102.475	101.155	103.96	102.31	97.3597	91.4191	98.5149
		96	7dpi	-	-	4.98992	2.85	-	-	100	101.421	104.44	106.75	108.171	107.105	101.776	109.769
	Mock-infected	97	7dpi	-	-	-	-	-	-	100	104.433	108.511	117.199	121.277	125	129.965	135.106
		98	7dpi	-	-	-	-	-	-	100	104.722	107.757	114.671	118.786	126.981	126.644	129.848
		99	7dpi	-	-	-	-	-	-	100	104.452	108.219	110.445	113.904	120.205	123.973	126.37
		100	7dpi	-	-	-	-	-	-	100	106.507	111.473	117.295	121.678	124.486	131.507	133.562
		101	7dpi	-	-	-	-	-	-	100	101.522	107.174	109.348	108.696	115.87	119.348	117.391
		102	7dpi	-	-	-	-	-	-	100	102.453	106.782	110.245	111.833	115.152	118.038	119.913
		103	7dpi	-	-	-	-	-	-	100	103.147	108.042	114.685	117.483	119.755	122.028	127.448
		104	7dpi	-	-	-	-	-	-	100	104.882	107.414	111.031	113.562	119.892	122.423	123.87
		105	7dpi	-	-	-	-	-	-	100	104.373	106.844	109.886	107.985	110.646	111.787	115.019
		106	7dpi	-	-	-	-	-	-	100	103.704	107.407	110.758	113.404	118.695	117.989	119.929

## Sheet: Supplementary Data 2
	Supplementary Data 2: Competition experiment (Figure 1.h,i and Supplementary figure 2.b)
	Group	Animal ID	Sacrifice	RNA ratio (G614/Alpha)
				Lung	Nasal wash	Plasma
	Competition G614-Alpha	49	2dpi	8.731	2.187	UC
		50		2.666	2.96	3.79536
		51		1.263	1.074	1.38151
		52		0.578	0.934	1.30942
		53		4.149	0.189	1.14984
		54		0.477	1.143	UC
		55		0.68	1.587	UC
		56		0.282	3.195	10.3243
		57		7.096	0.566	UC
		58		1.113	1.642	1.25672
		59		0.663	1.099	0.398549
		60		0.328	2.984	0.73078
		61	4dpi	8.198	2.278	17.2867
		62		1.789	2.258	2.76025
		63		1.025	11.396	UC
		64		1.794	3.091	1.95336
		65		1.27	3.091	0.336042
		66		2.623	6.739	0.494687
		67		0.181	3.618	2.96006
		68		6.815	2.397	1.81323
		69		0.968	5.457	0.251078
		70		2.55	3.412	0.398892
		71		2.234	5.835	0.988959
		72		1.376	8.262	1.18162
	UC : Uncalculable because samples do not carry enough viral RNA

## Sheet: Supplementary Data 3
	Supplementary Data 3: Seroneutralization data (Figure 1.j,k)
	Group	Hamster ID	YRNT90% for each virus used for seuroneutralization				YRNT99% for each virus used for seuroneutralization
			G614 strain	Alpha variant	Beta variant	Delta variant	G614 strain	Alpha variant	Beta variant	Delta variant
	G614 strain	77	123.162	50.6618	10.00*	40.6049	82.1747	17.6721	10.00*	23.3421
		78	44.382	29.6645	10.00*	58.9588	24.5056	12.1766	10.00*	10
		83	69.0309	60.7983	10.00*	44.809	27.2254	55.9177	10	21.6074
		84	27.2254	42.8161	14.6356	77.4372	171.955	41.4469	10.7439	30.3709
	Alpha variant	85	60.7941	44.0547	19.3196	83.6676	30.9869	42.5611	10.8577	51.8286
		86	121.993	170.116	17.6545	110.055	90.0675	80.9943	10.00*	65.1388
		95	42.056	101.441	10.00*	44.7444	39.0175	83.5579	10.00*	23.6639
		96	39.776	142.571	21.9896	58.5679	28.4443	99.4202	13.3099	47.5831
	* Neutralization threshold

## Sheet: Supplementary Data 4
	Supplementary Data 4: Transmission experiments with G614 and Alpha (Figure 2)
	Figure 2.a Transmission G614-Alpha (50/50)
	Group	Days post-infection	Hamster ID		Quantity (viral genome copies)								Percentage
					Nasal wash				Lung				Nasal wash				Lung
					G614	Alpha	Total		G614	Alpha	Total		G614	Alpha	Total		G614	Alpha	Total
	Mix G614/Alpha Donors	3	107		22969.9	4572.92	27542.8		318254	55408.6	373663		83.3971	16.6029	100		85.1715	14.8285	100
			108		12086.2	11475.8	23562		128510	310696	439206		51.2952	48.7048	100		29.2595	70.7405	100
			109		9600.12	9458.38	19058.5		104558	346237	450794		50.3719	49.6281	100		23.1941	76.8059	100
			110		11559.2	1556	13115.2		242461	77505.1	319966		88.1359	11.8641	100		75.7771	24.2229	100
			111		5919.45	4211.3	10130.7		57557.8	133076	190634		58.4306	41.5694	100		30.1929	69.8071	100
			112		27177.8	6221.46	33399.3		303635	69529.8	373165		81.3725	18.6275	100		81.3675	18.6325	100
			113		16405.3	4969.21	21374.5		194196	44759.3	238956		76.7517	23.2483	100		81.2688	18.7312	100
			114		7052.6	7292	14344.6		209936	255052	464987		49.1655	50.8345	100		45.1487	54.8513	100
			115		6434.94	8456.83	14891.8		58614.5	56502.9	115117		43.2114	56.7886	100		50.9172	49.0828	100
			116		22921.4	15640.7	38562.2		15453.5	198182	213636		59.4402	40.5598	100		7.23361	92.7664	100
			117		9635.56	6579.72	16215.3		202315	71843.2	274159		59.4227	40.5773	100		73.795	26.205	100
			118		9397.74	7815.59	17213.3		71671.3	279596	351268		54.5957	45.4043	100		20.4036	79.5964	100
	Group	Days post-challenge	Hamster ID		Quantity (viral genome copies)								Percentage
					Nasal wash				Lung				Nasal wash				Lung
					G614	Alpha	Total		G614	Alpha	Total		G614	Alpha	Total		G614	Alpha	Total
	Mix G614/Alpha Contacts	3	119		21116.7	66.361	21183		74112.2	2728.96	76841.1		99.6867	0.313275	100		96.4486	3.55142	100
			120		27005.9	20879.2	47885.1		40037	934.395	40971.4		56.3972	43.6028	100		97.7194	2.2806	100
			121		15590.2	17151.5	32741.7			45151.9	45151.9		47.6158	52.3842	100		0	100	100
			122		96047.1		96047.1		129394		129394		100	0	100		100	0	100
			123		67732.4	22320.7	90053.1		30347.4	2466.44	32813.8		75.2138	24.7862	100		92.4835	7.51646	100
			124		58606.3		58606.3		1632.11		1632.11		100	0	100		100	0	100
			125		76287.3	226.496	76513.8		187765	34286.5	222051		99.704	0.296019	100		84.5592	15.4408	100
			126		20864.7		20864.7		199179		199179		100	0	100		100	0	100
			127		3687.94	100256	103944		22633.7	18470.3	41104		3.54801	96.452	100		55.0644	44.9356	100
			128		43194.4		43194.4		23255.1		23255.1		100	0	100		100	0	100
			129		58109.5		58109.5		164368		164368		100	0	100		100	0	100
			130		17.4594		17.4594			5703.72	5703.72		100	0	100		0	100	100
	Figure 2.b Transmission G614-Alpha (30/70)
	Group	Days post-infection	Hamster ID		Quantity (viral genome copies)								Percentage
					Nasal wash				Lung				Nasal wash				Lung
					G614	Alpha	Total		G614	Alpha	Total		G614	Alpha	Total		G614	Alpha	Total
	Mix G614/Alpha Donors	1	131		80254.7	5611.5	85866.2		10613.9	13523.2	24137.1		93.4648	6.53517	100		43.9732	56.0268	100
			132		67464.7	243530	310994		484.838	2067.98	2552.82		21.6932	78.3068	100		18.9923	81.0077	100
			133		35150.8	162228	197379		14743.5	970.762	15714.2		17.8088	82.1912	100		93.8224	6.1776	100
			134		45318.5	93228.5	138547		2888.64	405.473	3294.11		32.7099	67.2901	100		87.691	12.309	100
			135		89818.2	189499	279317		2424.34	12337.9	14762.3		32.1564	67.8436	100		16.4226	83.5774	100
			136		3087.28	87708.8	90796		66.3945	2574.5	2640.89		3.40024	96.5998	100		2.51409	97.4859	100
			137		102159	291285	393444		2592.69	7182.71	9775.4		25.9653	74.0347	100		26.5226	73.4774	100
			138		108362	166835	275197						39.376	60.624	100
			139		48060.9	235546	283607						16.9463	83.0537	100
			140		16334.6	316064	332399						4.91415	95.0858	100
	Group	Days post-challenge	Hamster ID		Quantity				Percentage
					Nasal wash				Nasal wash
					G614	Alpha	Total		G614	Alpha	Total
	Mix G614/Alpha Contacts	1	141		9749.26	0	9749.26		100	0	100
			142		422.828	796.974	1219.8		34.6636	65.3364	100
			143		626.674	1457.9	2084.57		30.0625	69.9375	100
			144		8.76528	470.092	478.857		1.83046	98.1695	100
			145		1953.54	0	1953.54		100	0	100
			146		0	272.898	272.898		0	100	100
			147		573.746	0	573.746		100	0	100
			148		758.308	0	758.308		100	0	100
			149		3663.99	0	3663.99		100	0	100
			150		0	316064	316064		0	100	100
	Group	Days post-challenge	Hamster ID		Quantity (viral genome copies)								Percentage
					Nasal wash				Lung				Nasal wash				Lung
					G614	Alpha	Total		G614	Alpha	Total		G614	Alpha	Total		G614	Alpha	Total
	Mix G614/Alpha Contacts	2	141		80607.5	86613.5	167221		24587.1	41.0734	24628.2		48.2042	51.7958	100		99.8332	0.166774	100
			142		234292	383.343	234676		45313.4	11044.8	56358.2		99.8366	0.16335	100		80.4026	19.5974	100
			143		99119.9	71510.2	170630		539.152	329244	329783		58.0905	41.9095	100		0.163487	99.8365	100
			144		13520.4	597874	611395		105.018	8415.38	8520.39		2.2114	97.7886	100		1.23254	98.7675	100
			145		5080.18	819.32	5899.5		7855.3	0	7855.3		86.112	13.888	100		100	0	100
			146		0	256932	256932		0	242608	242608		0	100	100		0	100	100
			147		172468	13903.8	186372		1447.6	69.0793	1516.68		92.5398	7.46024	100		95.4454	4.55464	100
			148		151282	25979.9	177262		762.192	341.41	1103.6		85.3438	14.6562	100		69.064	30.936	100
			149		199004	0	199004		2541.84	44.0127	2585.85		100	0	100		98.2979	1.70206	100
			150		5.73896	0	5.73896		1.72323	0	1.72323		100	0	100		100	0	100

## Sheet: Supplementary Data 5
	Supplementary Data 5: Transmission experiment with G614 and D614 (Supplemental Figure 3)
	Group	Days post-infection (Donors) or Days post-challenge (Contacts)	Sample	Hamster ID		Rdrp quantity	Sanger results				Quantity					Quantity means			Percentage
							Forward		Reverse		Quantity F		Quantity R
							G614	D614	G614	D614	G614	D614	G614	D614		G614	D614	Total	G614	D614	Total
	Mix G614/D614 Donors	2	Nasal Wash	151		1751.56	0.421751	0.45946	0.4913	0.491416	738.721	804.77	860.541	860.745		799.631	832.757	1632.39	48.9853	51.0147	100
				152		2077.68	0.38992	0.453454	0.4565	0.484978	810.131	942.133	948.461	1007.63		879.296	974.882	1854.18	47.4224	52.5776	100
				153		3167.32	0.3687	0.514514	0.409417	0.537554	1167.79	1629.63	1296.75	1702.6		1232.27	1666.12	2898.39	42.5157	57.4843	100
				154		4509.31	0.270557	0.630631	0.297851	0.66309	1220.03	2843.71	1343.1	2990.08		1281.56	2916.9	4198.46	30.5246	69.4754	100
				155		3221.46	0.19496	0.6997	0.216991	0.747854	628.057	2254.06	699.028	2409.18		663.543	2331.62	2995.16	22.1538	77.8462	100
				156		4240.04	0.618037	0.283283	0.644831	0.300429	2620.5	1201.13	2734.11	1273.83		2677.3	1237.48	3914.79	68.3896	31.6104	100
	Mix G614/D614 Donors	3	Nasal Wash	151		653.878	0.461539	0.427427	0.503582	0.453863	301.79	279.486	329.282	296.771		315.536	288.128	603.664	52.2701	47.7299	100
				152		1388.44	0.387268	0.505506	0.429887	0.533262	537.698	701.864	596.873	740.402		567.285	721.133	1288.42	44.0296	55.9704	100
				153		367.91	0.29443	0.566567	0.338792	0.627682	108.324	208.446	124.645	230.931		116.484	219.688	336.173	34.6502	65.3498	100
				154		265.514	0.566313	0.34034	0.600819	0.351931	150.364	90.3651	159.526	93.4427		154.945	91.9039	246.849	62.7692	37.2308	100
				155		414.482	0.31565	0.625626	0.338792	0.626609	130.831	259.31	140.423	259.718		135.627	259.514	395.141	34.3237	65.6763	100
				156		167.432	0.653846	0.235235	0.721597	0.244635	109.474	39.3858	120.818	40.9597		115.146	40.1727	155.319	74.1353	25.8647	100
	Mix G614/D614 Donors	3	Lung	151		7720.59	0.48939	0.405405	0.531218	0.428112	3778.38	3129.97	4101.32	3305.27		3939.85	3217.62	7157.47	55.0453	44.9547	100
				152		4335.26	0.488064	0.398398	0.555783	0.402361	2115.88	1727.16	2409.47	1744.34		2262.67	1735.75	3998.42	56.5892	43.4108	100
				153		6498.58	0.472149	0.503503	0.450358	0.51824	3068.29	3272.06	2926.69	3367.83		2997.49	3319.94	6317.43	47.4479	52.5521	100
				154		10460.3	0.464191	0.408408	0.55783	0.427039	4855.57	4272.07	5835.06	4466.95		5345.32	4369.51	9714.82	55.0223	44.9777	100
				155		9615.16	0.472149	0.444444	0.485159	0.484978	4539.78	4273.4	4664.88	4663.15		4602.33	4468.28	9070.61	50.739	49.261	100
				156		51560.2	0.656499	0.223223	0.73695	0.219957	33849.2	11509.4	37997.3	11341		35923.2	11425.2	47348.4	75.8699	24.1301	100
	Mix G614/D614 Contacts	2	Nasal Wash	157		7241.34	0.877984	0.001001	0.989765	0.00643777	6357.78	7.24859	7167.22	46.6181		6762.5	26.9333	6789.43	99.6033	0.396695	100
				158		63.0109	0.0557029	0.878879	0.0696008	0.89485	3.50989	55.379	4.38561	56.3853		3.94775	55.8822	59.8299	6.59829	93.4017	100
				159		4490.09	0.843501	0.003003	0.969294	0.00751073	3787.4	13.4838	4352.22	33.7239		4069.81	23.6038	4093.41	99.4234	0.576629	100
				160		444.15	0.778515	0.0550551	0.914022	0.0579399	345.777	24.4527	405.963	25.734		375.87	25.0934	400.964	93.7417	6.25826	100
				161		4014.83	0.860743	0.004004	0.991812	0.00214592	3455.73	16.0754	3981.95	8.61551		3718.84	12.3454	3731.19	99.6691	0.330872	100
				162		0.289731	0.342175	0.498499	0.415558	0.595494	0.0991387	0.14443	0.1204	0.172533		0.109769	0.158482	0.268251	40.9204	59.0796	100
	Mix G614/D614 Contacts	3	Nasal Wash	157		4071.94	0.856764	0	0.992835	0	3488.69	0	4042.76	0		3765.72	0.1	3765.82	99.9973	0.00265546	100
				158		3731.89	0.0159151	0.945946	0.0296827	0.992489	59.3935	3530.17	110.773	3703.86		85.0831	3617.02	3702.1	2.29824	97.7018	100
				159		2848.9	0.859416	0.00900901	0.942682	0.0118026	2448.39	25.6658	2685.61	33.6244		2567	29.6451	2596.64	98.8583	1.14167	100
				160		3933.54	0.713528	0.185185	0.772774	0.186695	2806.69	728.434	3039.74	734.374		2923.22	731.404	3654.62	79.9869	20.0131	100
				161		1620.52	0.908488	0.00700701	0.970317	0.00858369	1472.22	11.355	1572.42	13.91		1522.32	12.6325	1534.95	99.177	0.82299	100
				162		122.233	0.737401	0.108108	0.834186	0.116953	90.1347	13.2144	101.965	14.2955		96.0499	13.7549	109.805	87.4733	12.5267	100
	Mix G614/D614 Contacts	3	Lung	157		374301	0.921751	0.00800801	0.970317	0.00429184	345012	2997.4	363190	1606.44		354101	2301.92	356403	99.3541	0.645876	100
				158		1.31214e+06	0.0251989	0.877878	0.0409417	0.976395	33064.5	1.1519e+06	53721.2	1.28117e+06		43392.9	1.21653e+06	1.25993e+06	3.44408	96.5559	100
				159		595439	0.831565	0.016016	0.98567	0.0107296	495146	9536.56	586906	6388.83		541026	7962.69	548989	98.5496	1.45043	100
				160		877785	0.78382	0.108108	0.833163	0.109442	688025	94895.6	731337	96066.6		709681	95481.1	805162	88.1414	11.8586	100
				161		778913	0.877984	0.003003	0.970317	0.00751073	683873	2339.08	755792	5850.2		719833	4094.64	723927	99.4344	0.565615	100
				162		1355.95	0.925729	0.00600601	0.981576	0.00429184	1255.24	8.14383	1330.97	5.81952		1293.1	6.98167	1300.08	99.463	0.537017	100
